# Supplementary material for: Identification of Food Spoilage Fungi Using MALDI-TOF MS: Spectral Database Development and Application to Species Complex
Source: J Fungi (Basel). 2024 Jun 28;10(7):456. doi: 10.3390/jof10070456 (PMC11277938; doi:10.3390/jof10070456)
Supplement: Supplementary file 1 [file jof-10-00456-s001.zip]

Archive with 1 entries (1 files):
- jof-3062193-supplementary.pdf
